# Supplementary material for: Effects of gravity changes on gene expression of BDNF and serotonin receptors in the mouse brain
Source: PLoS One. 2017 Jun 7;12(6):e0177833. doi: 10.1371/journal.pone.0177833 (PMC5462371; doi:10.1371/journal.pone.0177833)
Supplement: S1 Table — We repeated similar experiments twice (Exp.1 and 2). 2g-14d:14-day exposure to 2g, 2g-14d+1g-3d:3-day recovery after 14-day exposure to 2g. n = 6 for the number of mice in each group. mean ± SD *p <0.05 vs control. (XLSX) [file pone.0177833.s003.xlsx]

## Sheet: S1Table
	Control	2g-14d	2g-14d+1g-3d
Exp.1	0.38±0.04	0.44±0.04 *	0.37±0.01
Exp.2	0.37±0.02	0.41±0.03 *	0.37±0.03
