# Supplementary material for: Effects of gravity changes on gene expression of BDNF and serotonin receptors in the mouse brain
Source: PLoS One. 2017 Jun 7;12(6):e0177833. doi: 10.1371/journal.pone.0177833 (PMC5462371; doi:10.1371/journal.pone.0177833)
Supplement: S2 Table — There were no significant differences in the mRNA expression of 18S rRNA under different gravity changes. “n” shows the number of mice in each group. mean ± S.E.M. (XLSX) [file pone.0177833.s004.xlsx]

## Sheet: S2Table
	Control	2g-14d	2g-14d+ 1g-3d	n	Statistics
mPFC	1.00±0.21	1.05±0.29	0.78±0.17	10-11	F(2,28)=0.416, p=0.664
CPU	1.00±0.28	1.11±0.29	0.93±0.38	7-9	F(2,22)=0.089, p=0.915
AMY	1.00±0.10	0.69±0.12	0.73±0.15	5-7	F(2,22)=1.070, p=0.360
dH	1.00±0.18	0.78±0.44	1.10±0.48	5-8	F(2,23)=0.059, p=0.943
vH	1.00±0.19	0.88±0.15	0.95±0.11	6-9	F(2,20)=0.142, p=0.869
HYP	1.00±0.11	1.08±0.12	0.89±0.11	12	F(2,33)=0.679, p=0.514
RN	1.00±0.34	1.05±0.19	1.08±0.19	6	F(2,15)=0.023, p=0.977
CL	1.00±0.15	0.83±0.20	0.71±0.13	10-11	F(2,29)=0.791, p=0.463
